# Supplementary material for: MAPK4 inhibits the early aberrant activation of B cells in rheumatoid arthritis by promoting the IRF4-SHIP1 signaling pathway
Source: Cell Death Dis. 2025 Jan 26;16(1):43. doi: 10.1038/s41419-025-07352-2 (PMC11763251; doi:10.1038/s41419-025-07352-2)
Supplement: Supplementary file 2 — Supplementary Table S1 [file 41419_2025_7352_MOESM2_ESM.xlsx]

## Sheet: Supplementary Table S1
Supplementary Table S1. List of antibodies
Antibody	Catalog Number	Supplier
PerCP anti-human CD3	300326	BioLegend
APC anti-human CD19	302212	BioLegend
PerCP/Cyanine5.5 anti-human CD19	302230	BioLegend
Pacific Blue™ anti-human CD38	356628	BioLegend
PE/Cyanine7 anti-human CD27	302838	BioLegend
Brilliant Violet 510™ anti-human IgD	348220	BioLegend
APC anti-human IgM	314510	BioLegend
PE anti-human CD21	354904	BioLegend
APC anti-mouse CD43	143208	BioLegend
PE anti-mouse Ly-51	108308	BioLegend
PE/Cyanine7 anti-mouse CD24	101822	BioLegend
Brilliant Violet 421™ anti-mouse IgM	406518	BioLegend
Brilliant Violet 510™ anti-mouse/human CD45R/B220	103248	BioLegend
FITC anti-mouse CD19	115506	BioLegend
Brilliant Violet 510™ anti-mouse CD138 (Syndecan-1)	142521	BioLegend
PE anti-mouse CD23	101608	BioLegend
PerCP anti-mouse IgD	405736	BioLegend
APC anti-mouse CD21/CD35 (CR2/CR1)	123412	BioLegend
PE/Cyanine7 anti-mouse Ki-67	652426	BioLegend
APC anti-MU/HU GL7 Antigen (T/B Cell Act. Marker)	144618	BioLegend
FITC anti-mouse CD95 (Fas)	152606	BioLegend
FITC anti-mouse Annexin V	640906	BioLegend
PE anti-mouse CD86	105008	BioLegend
FITC anti-mouse CD69	104505	BioLegend
PE anti-mouse CD5	100608	BioLegend
APC anti-mouse/human CD11b	101212	BioLegend
PerCP anti-mouse/human CD44	103036	BioLegend
APC anti-mouse CD25	102012	BioLegend
APC/Cyanine7 anti-mouse TCR β chain	109220	BioLegend
PE/Cyanine7 anti-mouse CD62L	104418	BioLegend
Pacific Blue™ anti-mouse CD4	100428	BioLegend
Brilliant Violet 510™ anti-mouse CD8a	100752	BioLegend
FITC anti-mouse Foxp3	2126755	BioLegend
FITC anti-mouse IL-2	503806	BioLegend
PE anti-mouse CD4	130310	BioLegend
APC anti-mouse IL-4	504106	BioLegend
PE/Cyanine7 anti-mouse IFN-γ	505826	BioLegend
Brilliant Violet 421™ anti-human IL-17	512322	BioLegend
FITC anti-mouse IL-10	505006	BioLegend
PE anti-mouse IL-6	504504	BioLegend
TruStain FcX™ PLUS (anti-mouse CD16/32)	156603	BioLegend
7-AAD ViabilityStaining Solution	00-6993-50	ebioscience
Rabbit Anti-MAPK4antibody (bs-1319R)	BS-1319R	Bioss
Phospho-Btk (Tyr223) (D1D2Z) Rabbit mAb #87457	87457S	Cell Signaling Technology
Btk (D3H5) Rabbit mAb #8547	8547S	Cell Signaling Technology
Phospho-Tyrosine Mouse mAb(PTyr-100)_x0002_#9411	9411S	Cell Signaling Technology
Phospho-PI3 Kinase p85(Tyr458)/p55(Tyr199)(E3U1H) Rabbit mAb #17366	17366S	Cell Signaling Technology
PI3 Kinase p85 Antibody #4292	4292S	Cell Signaling Technology
Phospho-Akt (Ser473) (D9E) XP® Rabbit mAb #4060	4060S	Cell Signaling Technology
Akt Antibody #9272	9272S	Cell Signaling Technology
Phospho-IKKα/β (Ser176/180) (16A6) Rabbit mAb #2697	2697S	Cell Signaling Technology
IKKβ (D30C6) Rabbit mAb #8943	8943S	Cell Signaling Technology
Phospho-mTOR (Ser2448) (D9C2) XP® Rabbit mAb #5536	5536S	Cell Signaling Technology
mTOR (7C10) Rabbit mAb #2983	2983T	Cell Signaling Technology
Phospho-S6 Ribosomal Protein (Ser235/236) (2F9) Rabbit mAb #4856	4856S	Cell Signaling Technology
S6 Ribosomal Protein (5G10) Rabbit mAb #2217	2217T	Cell Signaling Technology
Phospho-FoxO1 (Ser256) (E1F7T) Rabbit mAb #84192	84192S	Cell Signaling Technology
FoxO1 (C29H4) Rabbit mAb #2880	2880T	Cell Signaling Technology
Phospho-Syk (Tyr525/526) (C87C1) Rabbit mAb #2710	2710S	Cell Signaling Technology
Syk (D3Z1E) XP® Rabbit mAb #13198	13198S	Cell Signaling Technology
CD19 (Phospho-Tyr500) Antibody 12747	12747	SAB
CD19 (Intracellular Domain) (D4V4B) XP® Rabbit mAb #90176	90176S	Cell Signaling Technology
Phospho-SHIP1 (Tyr1022) Antibody #3941	3941S	Cell Signaling Technology
SHIP1 (D1163) Antibody #2728	2728S	Cell Signaling Technology
Phospho-WASP (Tyr291) Antibody	AF7304	Affinity
Phospho-IRF4 (Tyr122/Tyr125) Antibody	AF4476	Affinity
β-Actin Antibody #4967	4967S	Cell Signaling Technology
Alexa Fluor® 488-conjugated AffiniPure Donkey Anti-Mouse IgG (H+L)	715-545-150	Jackson
AID (L7E7) Mouse mAb #4975	4975T	Cell Signaling Technology
GAPDH Monoclonal antibody	60004-1-Ig	Proteintech
Alexafluor™ 488 phalloidin	R37110	Lifetechnology
CD169(Siglec-1) Monoclonal Antibody (MOMA-1), FITCCD	MA528189	Invitrogen
